# Supplementary material for: Stable Isotope Ratio Analysis for the Authentication of Natural Antioxidant Curcuminoids from Curcuma longa (Turmeric)
Source: Antioxidants (Basel). 2023 Feb 16;12(2):498. doi: 10.3390/antiox12020498 (PMC9952763; doi:10.3390/antiox12020498)
Supplement: Supplementary file 1 [file antioxidants-12-00498-s001.zip]

Archive with 1 entries (1 files):
- antioxidants-2200914-supplementary.pdf
